# Supplementary material for: Increasing the comprehensive economic benefits of farmland with Even-lighting Agrivoltaic Systems
Source: PLoS One. 2021 Jul 15;16(7):e0254482. doi: 10.1371/journal.pone.0254482 (PMC8282087; doi:10.1371/journal.pone.0254482)
Supplement: S1 Table — (XLSX) [file pone.0254482.s001.xlsx]

## Sheet: Sheet1
The light spectrum of the supplementary LED lamps.
Serial number	Wavelength (nm)	Absolute spectral value (W/m2/nm)	Relative spectral value
1	380	0	0
2	381	0	0
3	382	0.00072773	0.0008
4	383	0	0
5	384	0	0
6	385	0	0
7	386	0	0
8	387	0	0
9	388	0	0
10	389	0	0
11	390	0	0
12	391	0	0
13	392	0	0
14	393	0	0
15	394	0	0
16	395	0	0
17	396	0	0
18	397	0.00056921	0.0006
19	398	0.00074818	0.0008
20	399	0	0
21	400	0	0
22	401	0.00078958	0.0008
23	402	0.00070606	0.0007
24	403	0	0
25	404	9.5093e-05	0.0001
26	405	0.00068098	0.0007
27	406	0.0011365	0.0012
28	407	0.0015443	0.0016
29	408	0.0016038	0.0017
30	409	0.001607	0.0017
31	410	0.0027675	0.0029
32	411	0.0038985	0.0041
33	412	0.0041676	0.0044
34	413	0.0046014	0.0049
35	414	0.0060295	0.0064
36	415	0.0075466	0.008
37	416	0.0094247	0.01
38	417	0.011115	0.0118
39	418	0.012425	0.0132
40	419	0.014941	0.0159
41	420	0.018979	0.0201
42	421	0.023258	0.0247
43	422	0.02767	0.0294
44	423	0.033123	0.0351
45	424	0.039063	0.0414
46	425	0.046081	0.0489
47	426	0.053477	0.0567
48	427	0.06313	0.067
49	428	0.07304	0.0775
50	429	0.086039	0.0913
51	430	0.09963	0.1057
52	431	0.11709	0.1242
53	432	0.13523	0.1435
54	433	0.15544	0.1649
55	434	0.17738	0.1882
56	435	0.20232	0.2147
57	436	0.2311	0.2452
58	437	0.26375	0.2799
59	438	0.30008	0.3184
60	439	0.33812	0.3588
61	440	0.38552	0.4091
62	441	0.43539	0.462
63	442	0.48999	0.5199
64	443	0.54403	0.5773
65	444	0.60718	0.6443
66	445	0.66904	0.7099
67	446	0.72776	0.7722
68	447	0.78248	0.8303
69	448	0.82891	0.8796
70	449	0.87079	0.924
71	450	0.9073	0.9627
72	451	0.92895	0.9857
73	452	0.93954	0.997
74	453	0.93466	0.9918
75	454	0.92361	0.9801
76	455	0.89598	0.9507
77	456	0.86525	0.9181
78	457	0.81726	0.8672
79	458	0.76839	0.8153
80	459	0.71586	0.7596
81	460	0.66305	0.7036
82	461	0.6104	0.6477
83	462	0.55933	0.5935
84	463	0.51058	0.5418
85	464	0.46797	0.4966
86	465	0.42888	0.4551
87	466	0.39384	0.4179
88	467	0.36008	0.3821
89	468	0.33103	0.3513
90	469	0.30272	0.3212
91	470	0.2763	0.2932
92	471	0.25162	0.267
93	472	0.23077	0.2449
94	473	0.20992	0.2227
95	474	0.18906	0.2006
96	475	0.17126	0.1817
97	476	0.15545	0.165
98	477	0.14103	0.1496
99	478	0.12719	0.135
100	479	0.1156	0.1227
101	480	0.10459	0.111
102	481	0.095812	0.1017
103	482	0.087357	0.0927
104	483	0.079356	0.0842
105	484	0.072957	0.0774
106	485	0.068202	0.0724
107	486	0.063796	0.0677
108	487	0.059607	0.0632
109	488	0.055763	0.0592
110	489	0.052009	0.0552
111	490	0.048957	0.0519
112	491	0.046112	0.0489
113	492	0.04391	0.0466
114	493	0.041969	0.0445
115	494	0.040393	0.0429
116	495	0.039388	0.0418
117	496	0.038769	0.0411
118	497	0.038676	0.041
119	498	0.038723	0.0411
120	499	0.038747	0.0411
121	500	0.039031	0.0414
122	501	0.040474	0.0429
123	502	0.041587	0.0441
124	503	0.042165	0.0447
125	504	0.043076	0.0457
126	505	0.044226	0.0469
127	506	0.04606	0.0489
128	507	0.04808	0.051
129	508	0.049791	0.0528
130	509	0.051493	0.0546
131	510	0.05319	0.0564
132	511	0.055005	0.0584
133	512	0.056988	0.0605
134	513	0.058373	0.0619
135	514	0.059379	0.063
136	515	0.061067	0.0648
137	516	0.062903	0.0667
138	517	0.064934	0.0689
139	518	0.066958	0.071
140	519	0.068973	0.0732
141	520	0.070974	0.0753
142	521	0.072961	0.0774
143	522	0.074317	0.0789
144	523	0.075383	0.08
145	524	0.076125	0.0808
146	525	0.076946	0.0816
147	526	0.078532	0.0833
148	527	0.080044	0.0849
149	528	0.081422	0.0864
150	529	0.082892	0.088
151	530	0.084431	0.0896
152	531	0.08556	0.0908
153	532	0.086575	0.0919
154	533	0.087139	0.0925
155	534	0.087924	0.0933
156	535	0.089324	0.0948
157	536	0.090373	0.0959
158	537	0.091065	0.0966
159	538	0.091951	0.0976
160	539	0.092913	0.0986
161	540	0.094525	0.1003
162	541	0.095896	0.1018
163	542	0.0962	0.1021
164	543	0.097025	0.103
165	544	0.098508	0.1045
166	545	0.099832	0.1059
167	546	0.10108	0.1073
168	547	0.10212	0.1084
169	548	0.10318	0.1095
170	549	0.1044	0.1108
171	550	0.10569	0.1122
172	551	0.10707	0.1136
173	552	0.10878	0.1154
174	553	0.11066	0.1174
175	554	0.1114	0.1182
176	555	0.11217	0.119
177	556	0.11358	0.1205
178	557	0.11494	0.122
179	558	0.11623	0.1233
180	559	0.11737	0.1245
181	560	0.11844	0.1257
182	561	0.12029	0.1276
183	562	0.12217	0.1296
184	563	0.12397	0.1315
185	564	0.12548	0.1331
186	565	0.12663	0.1344
187	566	0.1281	0.1359
188	567	0.12968	0.1376
189	568	0.1313	0.1393
190	569	0.13302	0.1411
191	570	0.13504	0.1433
192	571	0.13671	0.1451
193	572	0.13802	0.1465
194	573	0.13935	0.1479
195	574	0.14068	0.1493
196	575	0.14183	0.1505
197	576	0.14296	0.1517
198	577	0.14407	0.1529
199	578	0.1456	0.1545
200	579	0.14745	0.1565
201	580	0.14896	0.1581
202	581	0.1503	0.1595
203	582	0.15083	0.16
204	583	0.15182	0.1611
205	584	0.15347	0.1628
206	585	0.15407	0.1635
207	586	0.1542	0.1636
208	587	0.15569	0.1652
209	588	0.15699	0.1666
210	589	0.15755	0.1672
211	590	0.15796	0.1676
212	591	0.15821	0.1679
213	592	0.15954	0.1693
214	593	0.16089	0.1707
215	594	0.1602	0.17
216	595	0.15986	0.1696
217	596	0.16011	0.1699
218	597	0.16031	0.1701
219	598	0.16049	0.1703
220	599	0.1605	0.1703
221	600	0.16044	0.1702
222	601	0.16023	0.17
223	602	0.1598	0.1696
224	603	0.15917	0.1689
225	604	0.15874	0.1684
226	605	0.15845	0.1681
227	606	0.15889	0.1686
228	607	0.15887	0.1686
229	608	0.15826	0.1679
230	609	0.1579	0.1675
231	610	0.15762	0.1673
232	611	0.15699	0.1666
233	612	0.15663	0.1662
234	613	0.15683	0.1664
235	614	0.1569	0.1665
236	615	0.1569	0.1665
237	616	0.15649	0.1661
238	617	0.15632	0.1659
239	618	0.15707	0.1667
240	619	0.15799	0.1676
241	620	0.15905	0.1688
242	621	0.1597	0.1695
243	622	0.16034	0.1701
244	623	0.16131	0.1712
245	624	0.16315	0.1731
246	625	0.16596	0.1761
247	626	0.16833	0.1786
248	627	0.17074	0.1812
249	628	0.17474	0.1854
250	629	0.17934	0.1903
251	630	0.1848	0.1961
252	631	0.19102	0.2027
253	632	0.1976	0.2097
254	633	0.20594	0.2185
255	634	0.21495	0.2281
256	635	0.22517	0.2389
257	636	0.23604	0.2505
258	637	0.24724	0.2623
259	638	0.26241	0.2784
260	639	0.2783	0.2953
261	640	0.29566	0.3137
262	641	0.31488	0.3341
263	642	0.33515	0.3556
264	643	0.35882	0.3808
265	644	0.38328	0.4067
266	645	0.40923	0.4342
267	646	0.43608	0.4627
268	647	0.46356	0.4919
269	648	0.49634	0.5267
270	649	0.52955	0.5619
271	650	0.56297	0.5974
272	651	0.59948	0.6361
273	652	0.63821	0.6772
274	653	0.67378	0.715
275	654	0.70789	0.7512
276	655	0.73818	0.7833
277	656	0.76033	0.8068
278	657	0.77703	0.8245
279	658	0.77853	0.8261
280	659	0.77418	0.8215
281	660	0.75687	0.8031
282	661	0.72881	0.7733
283	662	0.69366	0.7361
284	663	0.64687	0.6864
285	664	0.59681	0.6333
286	665	0.54079	0.5738
287	666	0.48403	0.5136
288	667	0.42662	0.4527
289	668	0.37349	0.3963
290	669	0.32305	0.3428
291	670	0.27899	0.296
292	671	0.24019	0.2549
293	672	0.2041	0.2166
294	673	0.1774	0.1882
295	674	0.15293	0.1623
296	675	0.13294	0.1411
297	676	0.11686	0.124
298	677	0.10263	0.1089
299	678	0.091158	0.0967
300	679	0.080892	0.0858
301	680	0.072649	0.0771
302	681	0.065175	0.0692
303	682	0.058167	0.0617
304	683	0.053537	0.0568
305	684	0.048994	0.052
306	685	0.044584	0.0473
307	686	0.041927	0.0445
308	687	0.039547	0.042
309	688	0.036013	0.0382
310	689	0.033787	0.0359
311	690	0.032908	0.0349
312	691	0.031014	0.0329
313	692	0.028991	0.0308
314	693	0.027195	0.0289
315	694	0.025932	0.0275
316	695	0.025083	0.0266
317	696	0.02392	0.0254
318	697	0.02253	0.0239
319	698	0.02063	0.0219
320	699	0.019725	0.0209
321	700	0.019381	0.0206
322	701	0.019603	0.0208
323	702	0.019063	0.0202
324	703	0.01719	0.0182
325	704	0.016393	0.0174
326	705	0.016035	0.017
327	706	0.016031	0.017
328	707	0.015482	0.0164
329	708	0.014279	0.0152
330	709	0.014219	0.0151
331	710	0.014171	0.015
332	711	0.013092	0.0139
333	712	0.012239	0.013
334	713	0.011568	0.0123
335	714	0.011376	0.0121
336	715	0.011385	0.0121
337	716	0.011781	0.0125
338	717	0.011025	0.0117
339	718	0.0097458	0.0103
340	719	0.010478	0.0111
341	720	0.010291	0.0109
342	721	0.0087441	0.0093
343	722	0.0082054	0.0087
344	723	0.0080621	0.0086
345	724	0.008516	0.009
346	725	0.0087811	0.0093
347	726	0.0088734	0.0094
348	727	0.0089377	0.0095
349	728	0.0085432	0.0091
350	729	0.0069257	0.0073
351	730	0.0066935	0.0071
352	731	0.0072088	0.0076
353	732	0.0073872	0.0078
354	733	0.0071315	0.0076
355	734	0.0062272	0.0066
356	735	0.005676	0.006
357	736	0.005419	0.0058
358	737	0.0062035	0.0066
359	738	0.0061967	0.0066
360	739	0.0055075	0.0058
361	740	0.0056779	0.006
362	741	0.0056132	0.006
363	742	0.0048227	0.0051
364	743	0.0045627	0.0048
365	744	0.0045902	0.0049
366	745	0.0051813	0.0055
367	746	0.0051443	0.0055
368	747	0.0043266	0.0046
369	748	0.0041346	0.0044
370	749	0.0041069	0.0044
371	750	0.0042207	0.0045
372	751	0.0038709	0.0041
373	752	0.0032108	0.0034
374	753	0.003297	0.0035
375	754	0.0031897	0.0034
376	755	0.002745	0.0029
377	756	0.0034774	0.0037
378	757	0.0043354	0.0046
379	758	0.0038116	0.004
380	759	0.0032166	0.0034
381	760	0.0025596	0.0027
