# Supplementary material for: Increasing the comprehensive economic benefits of farmland with Even-lighting Agrivoltaic Systems
Source: PLoS One. 2021 Jul 15;16(7):e0254482. doi: 10.1371/journal.pone.0254482 (PMC8282087; doi:10.1371/journal.pone.0254482)
Supplement: S2 Table — (XLSX) [file pone.0254482.s002.xlsx]

## Sheet: Sheet1
Variation of typical light environment (PPFD) of different treatments over time. (μmol/m2∙s)
Time	On the PV panels	On the ground	Under the EAPVS	Under the TAPVS
07:00:00	436.5	444.2	204.4	139.42
07:30:00	706.5	692.1	230.3	143.64
08:00:00	933.2	905.4	323.1	150.83
08:30:00	1137.3	1080.7	479.2	149.2
09:00:00	1316.5	1267.7	629.7	154.38
09:30:00	1531.5	1468	833.6	151.3
10:00:00	1680.7	1617	1055.9	154.32
10:30:00	1803.4	1698.3	1196.1	153.47
11:00:00	1945.5	1850.9	1330	151.83
11:30:00	1976.1	1869.8	1365	157.33
12:00:00	2000	1928.5	1458	158.71
12:30:00	1990.8	1891.7	1425.7	152.96
13:00:00	1944.3	1837.7	1398	164.23
13:30:00	1859.2	1765.4	1181.1	179.32
14:00:00	1718.7	1688.8	1017.2	165.08
14:30:00	1630.6	1569.3	853.8	161.26
15:00:00	1440.7	1416.5	647.3	153.41
15:30:00	1269.2	1258.5	477.3	160.17
16:00:00	1042.7	910.5	257.6	149.26
16:30:00	805.2	818.6	207.8	141.8
17:00:00	602.1	620.7	197.68	140.78
17:30:00	355.7	385.6	297.4	128.02
18:00:00	153.45	178.21	145.28	96.27
18:30:00	35.02	34.5	25.01	16.41
19:00:00	1.2	1.27	0.68	0.38
