# Supplementary material for: Increasing the comprehensive economic benefits of farmland with Even-lighting Agrivoltaic Systems
Source: PLoS One. 2021 Jul 15;16(7):e0254482. doi: 10.1371/journal.pone.0254482 (PMC8282087; doi:10.1371/journal.pone.0254482)
Supplement: S3 Table — (XLSX) [file pone.0254482.s003.xlsx]

## Sheet: Sheet1
Effect of different light conditions on the maximal width of lettuces and the number of lettuce leaves.
Record date		2019-04-19		2019-04-26		2019-05-03		2019-05-10		2019-05-17
Treatment	The serial number of planting pots	Average maximal width (mm)	Average number of leaves	Average maximal width (mm)	Average number of leaves	Average maximal width (mm)	Average number of leaves	Average maximal width (mm)	Average number of leaves	Average maximal width (mm)	Average number of leaves
T1	3	48.7778	4.55556	69.6667	8	95.7778	10	104.667	12.7778	121.556	14.3333
	4	50.8889	5	85.3333	8.66667	112.778	10.8889	130.667	14.6667	144.222	18.4444
	8	50.6667	4.66667	75.6667	7.33333	101.222	9.66667	116.778	13.3333	129.667	16
	9	48.6667	5	77	7.44444	101.444	10.3333	114	12.7778	128.111	15.2222
T2	14	50.4444	4.66667	73.8889	6.11111	97.7778	7.55556	111.444	10.6667	128.111	11.7778
	15	47.3333	4.44444	68.2222	5.77778	84.3333	7.88889	105.889	10.4444	119.778	11.6667
	18	47	4.55556	71.8889	5.55556	100.333	7.77778	113.667	10.1111	124.667	11.5556
	20	47.33	4.44	68.78	6.33	89.89	9	104.67	10.89	115	13.3333
T3	22	49.7778	4.33333	75.8889	6.44444	108.222	9.77778	130	13.5556	150.889	15.3333
	23	51.6667	5.33333	89.3333	7.11111	107.889	10.2222	117.667	13.1111	132.111	14.8889
	26	54	5.33333	88.2222	7	115.667	10.7778	127.444	12.4444	140.333	14.2222
	30	45.2222	4.55556	72.625	6.625	95.2857	8.85714	120.167	11.6667	126	14.3333
T4	32	48.1111	4	65.2222	5.88889	84.5556	8	101	10.5556	121.556	13.3333
	33	50.5556	5.11111	71	7.11111	94.8889	9.88889	110.444	12.7778	124.778	14.1111
	34	52.7778	5.22222	84.5556	7.33333	108.556	10.5556	128	12.7778	143.333	15.4444
	40	49.5556	5.22222	57.25	6.625	87.8571	8.85714	105.429	12	125.714	14.5714
