# Supplementary material for: Increasing the comprehensive economic benefits of farmland with Even-lighting Agrivoltaic Systems
Source: PLoS One. 2021 Jul 15;16(7):e0254482. doi: 10.1371/journal.pone.0254482 (PMC8282087; doi:10.1371/journal.pone.0254482)
Supplement: S4 Table — (XLSX) [file pone.0254482.s004.xlsx]

## Sheet: Sheet1
The average fresh weight, dry weight, and water content of plants under different light conditions.
T1				T2				T3				T4
Serial number	Fresh weight (g)	Dry weight (g)	Water content	Serial number	Fresh weight (g)	Dry weight (g)	Water content	Serial number	Fresh weight (g)	Dry weight (g)	Water content	Serial number	Fresh weight (g)	Dry weight (g)	Water content
1	40.21	2.91	0.92763	1	11.97	0.91	0.923977	1	14.65	1.02	0.930375	1	16.32	1.41	0.913603
2	29.12	2.58	0.911401	2	3.57	0.26	0.927171	2	27.66	1.9	0.931309	2	7.15	0.59	0.917483
3	21.03	2.01	0.904422	3	3.95	0.25	0.936709	3	12.34	0.99	0.919773	3	27.52	1.99	0.927689
4	13.61	1.2	0.91183	4	10.12	0.7	0.93083	4	24.77	1.76	0.928946	4	20.15	1.53	0.924069
5	20.03	1.7	0.915127	5	6.45	0.46	0.928682	5	20.71	1.28	0.938194	5	11.79	0.95	0.919423
6	9.44	0.93	0.901483	6	10.1	0.74	0.926733	6	20	1.4	0.93	6	13.14	0.91	0.930746
7	10	0.89	0.911	7	5.86	0.47	0.919795	7	25.7	1.88	0.926848	7	17.73	1.29	0.927242
8	14.65	1.13	0.922867	8	15.51	1.11	0.928433	8	13.64	1.15	0.915689	8	34.47	2.13	0.938207
9	14.07	1.38	0.901919	9	6.18	0.41	0.933657	9	14.57	1.14	0.921757	9	23.25	2.09	0.910108
10	18	1.69	0.906111	10	4.15	0.33	0.920482	10	16.4	1.2	0.926829	10	7.21	0.59	0.918169
11	26.31	2.32	0.911821	11	5.39	0.48	0.910946	11	12.59	1.05	0.9166	11	15.52	1.38	0.911082
12	8.79	0.78	0.911263	12	8.31	0.66	0.920578	12	28.22	2.25	0.920269	12	35.79	2.06	0.942442
13	8.53	0.81	0.905041	13	3.71	0.29	0.921833	13	14.15	0.99	0.930035	13	8.62	0.64	0.925754
14	6.69	0.66	0.901345	14	12.01	0.81	0.932556	14	22.7	1.8	0.920705	14	28.32	2.27	0.919845
15	20.72	2.1	0.898649	15	14.16	1.19	0.91596	15	11.92	0.95	0.920302	15	30.12	2.04	0.932271
16	39.31	3.29	0.916306	16	5.04	0.35	0.930556	16	8.26	0.66	0.920097	16	24.88	1.99	0.920016
17	11.41	0.97	0.914987	17	18.64	1.24	0.933476	17	22.63	1.88	0.916924	17	9.77	0.77	0.921187
18	6.85	0.66	0.90365	18	13.02	0.99	0.923963	18	23.91	1.8	0.924718	18	20.02	1.32	0.934066
19	26.15	2.06	0.921224	19	4.62	0.41	0.911255	19	14.75	1.21	0.917966	19	8.39	0.62	0.926103
20	12.97	1.29	0.90054	20	3.63	0.27	0.92562	20	19.17	1.33	0.930621	20	6.29	0.43	0.931638
Average values	17.8945	1.568	0.909931	Average values	8.3195	0.6165	0.925161	Average values	18.437	1.382	0.924398	Average values	18.3225	1.35	0.924557
