# Supplementary material for: Increasing the comprehensive economic benefits of farmland with Even-lighting Agrivoltaic Systems
Source: PLoS One. 2021 Jul 15;16(7):e0254482. doi: 10.1371/journal.pone.0254482 (PMC8282087; doi:10.1371/journal.pone.0254482)
Supplement: S5 Table — (XLSX) [file pone.0254482.s005.xlsx]

## Sheet: Sheet1
Yield per single plant of two cultivation methods in the large-scale field planting experiment.
Treatment	Crop	#1	#2	#3	#4	#5	#6	#7	#8	Average value (kg)
Ta	Broccoli	0.65	0.85	0.7	0.7	0.8				0.74
	Shallot	0.213	0.205	0.198	0.211	0.197				0.2048
	Garlic sprouts	0.037	0.039	0.041	0.037	0.038				0.0384
	Garlic	0.038	0.039	0.037	0.039	0.039				0.0384
	Rape	0.018	0.023	0.02	0.025	0.016				0.0204
	Broad beans	0.057	0.056	0.058	0.06	0.055				0.0571
	Jerusalem artichoke	0.87	0.91	0.82	0.82	0.84	0.88	0.85	0.83	0.8525
Tb	Broccoli	0.65	0.7	0.65	0.7	0.65				0.67
	Shallot	0.199	0.194	0.199	0.205	0.203				0.2
	Garlic sprouts	0.034	0.033	0.038	0.038	0.037				0.036
	Garlic	0.038	0.037	0.035	0.037	0.039				0.0372
	Rape	0.017	0.015	0.021	0.023	0.015				0.0182
	Broad beans	0.053	0.055	0.054	0.056	0.052				0.054
	Jerusalem artichoke	1.14	1.21	0.97	0.94	0.99	1.02	0.98	1.15	1.05
