# Supplementary material for: Increasing the comprehensive economic benefits of farmland with Even-lighting Agrivoltaic Systems
Source: PLoS One. 2021 Jul 15;16(7):e0254482. doi: 10.1371/journal.pone.0254482 (PMC8282087; doi:10.1371/journal.pone.0254482)
Supplement: S6 Table — (XLSX) [file pone.0254482.s006.xlsx]

## Sheet: Sheet1
Soluble protein
Treatment	1#	2#	3#	Average value
	mg/g	mg/g	mg/g	mg/g	mg/g
T1	0.202792	0.185797	0.143915	0.178	0.178±0.030a
T2	0.192473	0.246495	0.216753	0.219	0.219±0.027a
T3	0.156055	0.181548	0.193687	0.177	0.177±0.019a
T4	0.156662	0.184583	0.186404	0.176	0.176±0.017a
Soluble sugar
Treatment	1#	2#	3#	4#	Average value
	g/100g	g/100g	g/100g	g/100g	g/100g	g/100g
T1	0.872779	0.906395	0.895456	0.862801	0.884358	0.884±0.020c
T2	1.12476	1.01929	1.09897	1.08522	1.08206	1.082±0.045a
T3	0.595505	0.545348	0.607268	0.59151	0.584908	0.585±0.027d
T4	0.967883	1.00622	1.07762	0.976559	1.00707	1.007±0.050b
Vitamin C
Treatment	1#	2#	3#	4#	Average value
	mg/100g	mg/100g	mg/100g	mg/100g	mg/100g	mg/100g
T1	8.203	8.248	7.783	7.826	8.015	8.015±0.244c
T2	10.08	10.13	9.888	9.91	10.002	10.002±0.121a
T3	8.966	9.197	9.084	9.077	9.081	9.081±0.094b
T4	4.806	4.913	4.492	4.62	4.70775	4.708±0.188d
Nitrate
Treatment	1#	2#	3#	4#	Average value
	mg/kg	mg/kg	mg/kg	mg/kg	mg/kg	mg/kg
T1	3262.45	3389.34	3333.22	3286.31	3317.83	3317.830±56.010b
T2	4305.81	4673.7	4611.71	4452.81	4511.01	4511.006±165.433a
T3	4380.19	4430.46	4314.62	4604.1	4432.34	4432.343±123.938a
T4	3613.07	3360.16	3449.55	3492.99	3478.94	3478.943±105.133b
